# Supplementary material for: The Combination of Radiotherapy and Complement C3a Inhibition Potentiates Natural Killer cell Functions Against Pancreatic Cancer
Source: Cancer Res Commun. 2022 Jul 27;2(7):725–38. doi: 10.1158/2767-9764.CRC-22-0069 (PMC9354534; doi:10.1158/2767-9764.CRC-22-0069)
Supplement: Supplementary Table S1 — Proportion of various immune cell type in TME of pancreatic cancer (TGCA). [file crc-22-0069-s02.xlsx]

## Sheet: Sheet1
TCGA-ID	ICGC-ID	Male (1)	Dead (1)	Age	Followup (Days)	% B cells naive	% B cells memory	% Plasma cells	% T cells CD8	% T cells CD4 naive	% T cells CD4 memory resting	% T cells CD4 memory activated	% T cells follicular helper	% T cells regulatory (Tregs)	% T cells gamma delta	% NK cells resting	% NK cells activated	% Monocytes	% Macrophages M0	% Macrophages M1	% Macrophages M2	% Dendritic cells resting	% Dendritic cells activated	% Mast cells resting	% Mast cells activated	% Eosinophils	% Neutrophils
TCGA-HZ-8638	DO32748	0	0	84	91	0	2.83007	0	24.1296	2.7989	0	9.17207	2.595	0	6.64765	0	14.2496	0	1.47949	2.05954	1.10953	0	0	0	32.7306	0	0.197967
TCGA-HZ-8003	DO32749	0	0	65	21	0	0	0	20.8097	0	0	0	6.94946	13.3034	0	6.64653	0	1.16364	0	0	11.5521	18.9929	0.522077	5.46079	7.44301	6.91688	0.23954
TCGA-H6-8124	DO32751	0	0	56	181	0	3.57038	0	3.91313	4.63468	0	1.60504	0	8.29413	8.44503	0	5.84362	10.9704	4.48381	2.86867	0	20.0316	0	25.3394	0	0	0
TCGA-HZ-7919	DO32753	0	0	52	20	4.41793	0	0.959164	0	0	0	6.70652	0	11.1786	13.6129	4.78236	0	0	0	2.39668	2.38472	44.949	0	0	8.61206	0	0
TCGA-HZ-7922	DO32755	0	0	61	4	2.72647	0	0	23.0523	8.25915	0	0	0	8.7818	0	0	18.112	23.4677	0	0.44135	0	2.74021	0.287298	0	12.1317	0	0
TCGA-HZ-8002	DO32757	1	0	61	24	21.2812	0	0	2.71483	9.74509	0	0	0	5.17396	0	6.0819	0	26.6272	3.34269	10.7754	0	10.3847	0	0	3.87307	0	0
TCGA-HZ-7926	DO32759	1	0	57	8	0	8.71098	0.526268	2.87898	9.45469	0	0	0	4.09289	0	0	28.5306	1.00572	20.8	5.28569	0	0.784049	1.40093	0	16.5292	0	0
TCGA-HZ-8637	DO32761	0	0	76	0	3.62556	0	0.80114	11.8903	0	0	0	1.61166	6.96868	0	0	3.74662	3.58424	10.0426	0.467852	10.2045	0	0	0	47.0569	0	0
TCGA-HZ-8005	DO32763	1	1	81	120	3.38274	0.381093	1.61486	0	0	20.7434	0	0	3.3186	0	11.9433	0	0	22.4603	1.16589	0	7.21427	0	0	26.0881	0	1.68744
TCGA-HZ-7923	DO32766	1	0	65	8	10.6528	6.23129	5.57948	1.38563	0	8.67533	1.76322	0	13.5077	19.4176	0	0	0	0	0	1.10707	21.9393	0.434284	0	3.44633	0	5.85994
TCGA-H6-A45N	DO32769	0	0	88	233	11.8249	0	0	48.9013	0	0	12.0053	0	0	0	2.32403	5.05473	7.51929	0.761063	0	7.97235	0.716909	0	0.483343	2.43677	0	0
TCGA-HZ-8636	DO32772	0	0	58	5	5.64891	0	0	2.17671	0	6.54444	2.01542	0	0	14.4748	10.217	0	7.75422	0	0	5.15207	0	1.62705	0	44.3894	0	0
TCGA-HZ-7924	DO32775	0	0	60	369	5.77718	0	12.4035	5.45403	0	3.13207	0	0	22.3022	0	8.83106	3.21639	27.8424	10.7326	0	0	0	0	0.308597	0	0	0
TCGA-HZ-7925	DO32778	1	0	66	361	0	0	0.630651	0.557076	12.4581	5.44486	30.1819	0	0	0	12.1795	0	14.9257	0	0	5.22736	4.29727	0	14.0976	0	0	0
TCGA-HZ-A4BK	DO32781	1	0	72	46	0	1.01468	0	0	15.9372	0	11.8986	19.7399	0	0	21.7967	0	14.575	0	0	0	0	0	0	15.0379	0	0
TCGA-HZ-8315	DO32784	0	0	54	28	0	3.7403	0	0	0	0	0	0	15.1437	30.0482	0	0	7.41635	7.36833	5.9781	0	0	1.14686	0	29.1581	0	0
TCGA-HZ-8519	DO32787	1	0	73	3	0	0	0.64287	21.1037	0	0	0	2.71625	4.44306	0	0	22.9273	4.38897	0	2.18547	8.46258	1.50251	0	0	31.5919	0.0353535	0
TCGA-HZ-A49I	DO32790	1	0	77	0	0	9.35488	9.94485	10.111	7.19625	7.08977	0	0	1.6297	0	6.69323	0.785636	0	1.11465	4.30417	1.8998	0.169675	8.99904	0	30.4732	0.234153	0
TCGA-HZ-7289	DO32793	1	0	77	240	0	3.06898	0	1.97656	0	16.6504	2.20043	4.74433	19.2282	0	0	9.46638	0	0	17.974	0	2.43523	0	13.5702	0	0	8.6853
TCGA-HZ-8001	DO32796	1	0	69	19	11.285	0	0	38.5479	0	0	17.1879	4.35845	5.73332	0	0	0	3.14712	0	0.568072	8.68971	0.700962	0	0	9.7816	0	0
TCGA-HZ-A49H	DO32799	0	0	68	29	0	0.504778	0	9.53328	0	21.2347	30.8283	0	0	0	13.6561	0	2.13255	0.755499	0	0	0	2.21752	0	19.1373	0	0
TCGA-HZ-8317	DO32802	0	0	69	16	4.7228	0	0	23.2081	7.95124	0	2.54186	1.22728	10.5909	0	3.36699	0	15.8036	0.657839	0.0940954	0	23.552	3.43858	2.64797	0.19674	0	0
TCGA-HZ-7918	DO32805	1	0	72	28	1.60348	12.9419	0	0.762156	0	0	7.67683	13.4522	6.79223	4.17189	0	10.6254	1.32987	2.13023	0	26.9901	0	0	6.09444	0	0	5.42922
TCGA-HZ-7920	DO32808	1	0	71	0	9.40295	1.95656	8.26881	50.1601	0	0	0	1.49711	7.34917	0	5.85477	0	7.58736	0	0.215207	0	0	0.0769344	0	4.95016	0	2.68083
TCGA-HZ-A49G	DO32811	0	0	58	23	8.66364	0	4.01111	42.9128	0	0	0	0.0533871	6.13319	0	1.56823	0	1.78273	0	6.19954	2.22241	16.0227	0	7.74848	2.68179	0	0
TCGA-HZ-A4BH	DO32814	1	0	75	194	0	8.72844	0	23.7771	0	0	4.7464	0	0	2.25871	0	11.4492	2.52106	0	2.61766	7.73722	17.7782	0	0	18.3861	0	0
TCGA-IB-7647	DO46616	1	1	41	666	0.965692	0	0	15.3322	0	0	16.5797	1.83226	8.46362	0	7.10237	0	1.0266	0	5.668	1.89611	1.94934	0	30.3302	0	8.85391	0
TCGA-IB-7887	DO46617	0	1	62	110	0	3.29321	1.68215	0	2.66862	0	0	1.42818	0.551482	2.56938	0	1.93107	3.79381	0	0.330835	0	34.0317	0	0	47.7196	0	0
TCGA-FB-A545	DO46618	0	0	72	1	0	3.44699	3.15568	1.43303	10.0506	0.108966	0	2.2828	0	3.68931	0	17.4308	20.2686	0	3.29119	0	12.9217	0	0	17.1402	4.78014	0
TCGA-F2-A44H	DO46619	1	0	65	158	0	2.63608	0	34.9923	0	0	0	0	7.29532	0	0	11.1277	4.72688	0	0	8.27497	4.26096	0.00564493	0	22.5124	0	4.16778
TCGA-F2-7276	DO46620	1	1	64	216	3.09524	2.7804	0	13.379	0	27.0227	0	0	16.1902	0	17.2232	4.12177	3.06584	0	1.6876	0.427981	5.77103	0	1.78306	3.36438	0	0.087599
TCGA-IB-8126	DO46621	0	0	79	17	9.20971	0	12.134	11.696	0	0	6.65114	0	2.86996	0	0	5.9267	3.02189	1.05679	0	0	27.3866	10.1291	7.65821	0	0	2.25994
TCGA-IB-7649	DO46622	0	1	73	467	11.1055	0	6.93761	0.649688	0	0	60.2471	0	0	3.64712	0	0	0.704959	0	0.888834	0	12.1752	0	3.64398	0	0	0
TCGA-IB-7891	DO46623	0	0	49	488	0	24.0386	0	8.67435	0	0	0	2.63403	2.38803	0	0	5.22145	0	0	0	6.35154	4.18041	0.599805	0	42.5131	0	3.39874
TCGA-IB-A5SO	DO46625	1	0	71	329	0	11.0766	0.638037	6.78316	0	4.86709	0	2.96744	9.03188	0	0	15.5874	18.0179	0	1.50637	0	23.8421	0	0	5.38276	0.299337	0
TCGA-IB-A5ST	DO46627	0	0	64	8	0.236753	0	0.86544	8.05357	2.55211	0	7.44495	0	0	12.9173	0	17.2126	0	0	1.3823	3.21108	20.9182	0	0	24.7775	0.222875	0.205306
TCGA-IB-7645	DO46629	0	1	44	1502	0	6.08495	0	8.62717	3.41015	0	5.57942	0	4.82492	2.43784	13.5299	0	0	0	0	0	33.0268	0	0	22.4789	0	0
TCGA-IB-A5SS	DO46631	0	1	64	460	5.19476	0	0	12.5591	0	1.47505	0	0	8.60742	0	0	9.70945	19.359	0	15.5459	0	17.8641	0	4.0301	5.65507	0	0
TCGA-FB-A4P6	DO46633	1	0	54	7	2.01025	4.78657	0.276503	0	0	6.3517	0	1.04017	0	4.05183	16.5525	0	0	0	0	17.2052	0	16.4812	8.42674	13.8004	0	9.01695
TCGA-IB-A5SP	DO46635	1	0	77	300	0	18.9044	1.08942	34.3764	0.848062	0	5.13486	1.28721	10.2292	0	0	0	0	0	0	12.6142	0.909645	0	0	10.405	2.35949	1.84219
TCGA-IB-7890	DO46637	1	1	73	598	3.59542	0	0.847954	0.385136	7.6722	5.53722	45.2164	0	0	0	15.9069	0	2.84716	2.50479	0	0	0	3.38856	0	12.0983	0	0
TCGA-F2-6880	DO46639	1	0	70	295	0	0	16.3929	0	11.4482	0	34.9949	0	0	0	26.8668	0	3.44419	0	1.93102	0	3.2277	0	0	0.935982	0	0.758415
TCGA-IB-7888	DO46641	0	1	66	1332	8.66999	0	0	1.22658	0	3.49183	6.87702	0.357562	4.45644	0	0	14.3907	12.4432	0	8.54349	0	21.6917	0	0	17.8515	0	0
TCGA-F2-A44G	DO46643	0	0	79	153	7.59298	0	0	6.08048	0	1.81878	17.5798	0	0	0.577612	7.45958	0	3.11076	2.20066	7.67924	0	16.3983	0	29.5018	0	0	0
TCGA-IB-7893	DO46645	1	1	64	117	15.4524	0	3.70224	0	9.33365	11.9067	34.7629	0	0	0	12.866	0	1.12422	0	0	0.923093	4.01386	2.6953	0.76434	0	0	2.45522
TCGA-IB-7886	DO46647	1	1	80	123	0	6.1843	0.840576	23.3196	0	0	0	2.55222	7.05044	0	0	22.2586	2.2099	0	2.03363	0.1983	3.67048	2.18625	0	25.1114	0.693419	1.69084
TCGA-IB-7646	DO46649	1	1	60	145	19.1437	0	7.35693	0.867265	3.05937	0	8.30543	0	0	0.0239976	0	3.06712	26.6832	0	0	1.72599	0	4.17313	0	25.5939	0	0
TCGA-IB-7889	DO46651	0	1	85	481	0	15.5058	0	0.100655	3.97524	0	9.68419	0	0	0	0	1.99764	0	25.4595	5.05457	15.6458	15.8355	0	1.92399	0	3.51216	1.30507
TCGA-IB-A5SQ	DO46653	0	1	56	219	11.9846	0	0	5.94463	3.65138	0	8.33619	0.576977	4.42204	2.46134	0	8.22426	1.5932	0	0	33.1133	14.8227	3.44088	1.04732	0	0	0.381205
TCGA-IB-8127	DO46655	1	0	59	194	0	8.15505	3.803	16.4681	5.73561	0	30.5902	0	16.9471	0	0	2.96486	0.349186	0	1.86832	3.28416	0	0	0.697707	1.9963	0	7.14038
TCGA-IB-7651	DO46657	0	1	64	603	0.516017	0	0.42944	13.1563	0	0	2.09183	0	3.43335	2.10774	0	0	15.6977	0	8.71769	0	43.8727	0	0	9.97727	0	0
TCGA-IB-7897	DO46659	0	1	53	486	0	0	12.4751	12.0318	3.78509	0	0	2.89468	5.98504	6.63306	0	5.00285	0	4.55208	1.0222	25.3728	14.1662	0	0	3.81098	1.61534	0.652779
TCGA-FB-A4P5	DO46661	0	0	69	4	0	0.777708	0	4.98616	0	0	0	6.81905	8.31362	1.93483	0	11.4062	0	0	7.39153	2.84298	5.71465	0	0	41.4074	0	8.40592
TCGA-F2-7273	DO46663	1	0	54	360	4.17958	0	0	14.958	0	0	0	1.16616	1.31671	0	0	7.26187	26.0287	0	0	0	2.1632	0.638496	0	38.8686	3.41871	0
TCGA-IB-7885	DO46665	0	0	78	851	12.4007	0	7.394	6.60113	25.387	0	0	0	2.54884	0	0	7.38112	4.4277	7.05103	4.38425	0	12.6952	0	7.26679	0	2.46225	0
TCGA-IB-7652	DO46667	0	0	49	476	12.4202	0	0	26.4179	0	0	13.7946	0	0	0	2.61807	3.65603	2.4417	4.33354	1.50849	2.61865	5.25915	0	0	24.9317	0	0
TCGA-F2-6879	DO46669	1	1	57	334	4.66861	0	3.10405	17.3027	0	0	17.7399	0.694083	21.1204	4.4217	0.926721	0	1.74639	0	1.56406	13.2044	4.58838	0	3.94976	2.88423	0	2.08456
TCGA-IB-7644	DO46671	0	0	65	347	2.6628	0	0	18.8547	0	0	0	0	14.1441	9.52385	0	9.30832	8.20788	0	17.8284	0	7.11331	0	0	11.9099	0.446795	0
TCGA-FB-A78T	DO49398	0	0	71	1	0.281808	0	0	11.4986	0	14.1546	20.382	1.70165	0	0	8.1971	0	17.6682	0	0.0120802	4.55805	0	0	0	21.5245	0.0214114	0
TCGA-US-A77J	DO49399	0	1	81	568	0	1.80002	0	11.728	0	0	0	0.13198	8.6058	0	0	1.9756	3.49218	0	0	0	12.3332	2.36184	0	56.8964	0	0.674862
TCGA-FB-A5VM	DO49401	1	0	74	75	8.20452	0	1.27743	12.8855	0	0.713331	0	0	13.6743	0	0	19.307	9.68276	0	0	18.227	6.80495	0	0	2.30886	6.91438	0
TCGA-US-A779	DO49402	0	1	54	511	0.574833	1.07487	0	4.38973	5.25048	0	0	0	26.264	5.21838	0	38.1293	1.05225	0	3.27119	0	2.28943	0	0	10.7365	1.74899	0
TCGA-L1-A7W4	DO49403	0	0	48	164	0	0.412606	0	7.39286	1.39271	0	16.3879	0	0	10.3016	1.27266	0	28.116	3.85385	2.2754	0	15.4066	0	5.28107	2.50975	5.39695	0
TCGA-Q3-A5QY	DO49404	1	0	58	105	4.20659	0	0	36.2572	0	13.9334	0	0	14.6431	0	13.6531	0	0.471775	0	1.21205	0	0.294392	0	0	4.09843	0.946231	10.2837
TCGA-H8-A6C1	DO49406	1	0	53	396	10.8987	0	0.706321	31.9481	0	0	0	5.12634	1.16366	0	0	12.931	1.23239	3.15922	1.01941	0	7.33346	0	0	19.8333	4.1838	0.46424
TCGA-LB-A7SX	DO49409	0	0	74	127	0	1.58744	18.4542	24.0132	0	7.11683	0	3.48652	9.9233	0	0	9.09287	2.31284	1.44596	2.29615	11.7459	0	0	0	6.16827	0	2.35652
TCGA-FB-A7DR	DO49413	1	0	48	166	1.15682	0	0	11.6525	0	0	22.6887	0	13.989	8.58479	0	0	4.4519	0	9.35323	0	23.6449	0	3.99918	0	0.478991	0
TCGA-IB-A6UG	DO49414	1	1	65	41	4.24063	0	0	40.6672	0	0	4.64892	1.03612	0	0	3.50446	7.22974	1.97925	0	0	11.6008	10.0947	0	0	14.9983	0	0
TCGA-PZ-A5RE	DO49415	0	0	44	247	0	7.65357	0	6.18757	2.1174	0	18.6837	0	2.01538	2.79277	0	0	5.22885	0	0	0	42.1054	0	0	13.2154	0	0
TCGA-US-A77E	DO49416	1	1	73	430	14.2341	0	8.28159	25.8638	0.110355	0	2.67456	0	11.8573	0	2.93088	0	4.29689	2.05395	8.13393	0	17.3427	0.956732	0.0278441	0	0	1.23533
TCGA-F2-A7TX	DO50254	1	1	77	95	1.48044	0	3.98801	10.5127	9.31123	0	0	4.59803	4.42	12.5746	0	15.9449	0	0	8.61373	0	15.3501	0	0	11.4849	1.72134	0
TCGA-F2-A8YN	DO50255	1	0	76	167	0	4.86333	0	13.091	0	14.3914	0	0	5.11103	0	0	33.0525	3.55592	0	3.02784	0	9.75437	0.0804683	0	11.1099	1.96224	0
TCGA-HZ-A77O	DO50256	0	0	77	11	19.7112	0	0	8.41942	0	0	3.34441	0	8.41915	0	0	4.68894	0	36.2034	2.78929	0	9.16025	0	1.93251	0.988494	1.48349	2.85937
TCGA-HZ-A77P	DO50257	1	0	77	13	0	3.25088	0	26.0578	0	0	0.858885	1.34928	0	0	11.7714	0	1.14807	13.9334	6.09138	31.7654	0	0	0	3.77351	0	0
TCGA-HZ-A77Q	DO50258	0	0	55	33	9.4271	0	12.583	2.51515	0	5.42866	7.20039	0.84264	0	0	5.40254	0	0.79978	0	5.89718	23.1134	10.196	0	0	10.6859	5.90828	0
TCGA-HZ-A8P1	DO50259	1	0	81	7	21.2759	0	0	22.5652	0	0	0	0.851785	3.00705	11.2914	0	0	0	0	1.87837	0	7.80816	0	0	29.2633	0	2.05885
TCGA-IB-A7LX	DO50260	1	1	57	250	0	10.1693	0	0	0	0	1.65708	2.20676	0	5.1056	0	0.169879	27.0257	31.5716	8.07018	4.66647	0	0	9.35739	0	0	0
TCGA-IB-A7M4	DO50261	1	0	81	181	0	1.74174	0	8.82099	0	0	0	0.152513	26.392	0	6.53328	10.52	21.6303	0	0	0	23.6442	0.565046	0	0	0	0
TCGA-LB-A8F3	DO50262	0	0	64	35	11.73	0	1.50924	9.48129	0	0	36.04	0.919845	0	27.4034	0	0	0	0	0	4.62831	0.103245	6.51831	0.264428	0.237946	0	1.16395
TCGA-LB-A9Q5	DO50263	0	0	63	155	1.95656	1.14351	0	2.20325	3.09821	0	9.75877	0	0	0.668439	0	11.2638	11.1784	0	3.3876	0	11.6893	0	0	41.9906	0	1.66157
TCGA-M8-A5N4	DO50264	0	0	48	584	0	4.26308	0	0	0	4.25596	13.9462	7.18075	0	22.1365	0	1.36932	0	9.07647	0	3.12573	0	0.61503	0	32.5095	0.31295	1.20847
TCGA-OE-A75W	DO50265	1	0	75	110	11.3293	0	4.55743	10.0186	11.5818	0	21.9034	0	0	0	0	9.02693	0	9.788	3.40364	5.35205	6.70421	0	0	3.68687	0.267003	2.38086
TCGA-S4-A8RM	DO50266	1	0	67	397	0.263332	0	0	4.66391	2.60036	0	43.775	0	0	0	11.24	0	0	0	8.53516	8.66906	6.87793	0	3.50101	2.17465	0	7.69953
TCGA-S4-A8RO	DO50267	0	0	75	197	3.90465	0	2.49003	4.04496	0	0	0	6.49673	36.5518	7.56047	0	1.35555	7.4125	0	0	0	5.71218	8.76929	0	14.962	0	0.739819
TCGA-S4-A8RP	DO50268	0	1	77	702	0.982375	0	0.404245	18.1021	9.69072	0	15.3274	3.57891	0	17.724	0	0	18.3885	0	0	0	6.51447	7.23525	0	2.0521	0	0
TCGA-US-A774	DO50269	0	1	76	695	0	8.82254	0	18.0628	0	0	0	1.3114	10.6739	0	0	34.8988	1.46815	11.3878	0	4.43672	0	0.589864	0	8.34797	0	0
TCGA-US-A776	DO50270	1	0	61	844	0	0	0	6.81656	2.35773	0	25.8999	2.40716	0	12.8622	0	0	13.6594	21.483	0	0	0	12.2289	0.964122	0	1.32098	0
TCGA-US-A77G	DO50271	1	1	64	12	7.75688	0	2.11558	6.3605	4.82127	0	50.2109	0	0	0	4.46503	0	4.2292	2.84891	0.759762	0	9.67319	0	0	6.75881	0	0
TCGA-YB-A89D	DO50272	1	0	59	160	2.74048	0	0	8.36882	4.43063	0	12.8979	0.422495	0.153665	4.15793	0	26.7523	0	0	4.06802	0	16.255	0	0	18.7023	0	1.05051
TCGA-YY-A8LH	DO50273	0	0	61	1834	1.80101	0	1.69477	17.2081	0	14.5971	0	0.0186557	7.51908	0	5.42408	0	32.68	6.07427	0	0	0	0.00685713	0	12.976	0	0
TCGA-2J-AAB1	DO51652	1	1	65	66	0	0	0	5.51816	0	0	0	0	19.7641	0	0	7.21163	10.4107	0	5.53169	0	0	0	0	51.5637	0	0
TCGA-2J-AAB4	DO51654	1	0	48	729	0.807904	0	0	0	0	3.92287	0	3.31776	0	14.219	0	7.02805	16.7413	0	16.6961	0	0	0	0	37.2671	0	0
TCGA-2J-AAB6	DO51656	1	1	75	293	0	2.6144	0	50.0458	0	0	0	6.45836	4.48962	0	0	1.75401	0.4515	0.150765	2.82441	6.31032	18.9653	0	0	2.95828	0	2.97725
TCGA-2J-AAB8	DO51657	1	0	71	80	0	1.76804	0	5.27097	0	0	45.1244	0	0	13.3295	0	0	0	0	5.0822	15.2797	1.0389	0	10.1831	0	0	2.92314
TCGA-2J-AAB9	DO51658	0	1	70	627	0.558229	0	0	36.8418	0	0	0	0	7.21066	0	0	3.04849	0	23.3092	2.08046	8.89776	2.08754	0	0	15.9337	0.0321431	0
TCGA-2J-AABA	DO51659	1	1	55	607	7.91942	0	0	3.30912	0	14.7797	0	0	7.5463	0	6.75368	0	12.963	0	2.47061	0	11.3106	0	0	32.9476	0	0
TCGA-2J-AABE	DO51660	1	0	73	663	0	0.693145	0	3.05627	1.48275	0	0	0	4.61264	0	0	7.9831	40.8385	14.1521	7.60627	0	5.97313	0	0	7.20875	6.39337	0
TCGA-2J-AABF	DO51661	1	1	73	691	3.34235	0	0.173136	6.88055	3.07915	0	0	0.311107	6.69033	0	0	10.217	18.7097	4.75558	0	0	3.36274	3.86486	0	38.5606	0.0528673	0
TCGA-2J-AABH	DO51662	1	0	61	671	11.2856	0	0	26.793	0	0	14.2304	0	0	0	0	6.19032	3.06681	0	3.20092	0	28.2592	0	0	6.97373	0	0
TCGA-2J-AABI	DO51664	0	0	55	330	0	16.092	0	0	2.9037	2.95217	0.887072	0	0	34.1387	0	0	0	2.17723	5.53376	4.21083	28.2359	0	0	0	2.8687	0
TCGA-2J-AABK	DO51665	1	0	71	484	5.0151	6.9099	0	7.27185	0	4.13073	0	0	23.4167	0	9.847	0	0.834533	9.28541	4.01284	0	0	0.994276	0	28.2817	0	0
TCGA-2J-AABO	DO51666	1	0	43	345	0	15.6516	0	9.09745	3.9086	0	0	0.856404	4.94596	0	0	14.9138	36.9957	0	0.191484	0	1.46855	0	0	11.9705	0	0
TCGA-2J-AABR	DO51669	0	0	60	327	5.5955	0	0	4.92352	1.29154	0	3.41179	0.376175	8.67382	4.67614	0	10.5625	5.20421	8.92464	6.0607	0	9.70312	0	0	30.5964	0	0
TCGA-2J-AABT	DO51670	0	0	72	319	9.21961	0	0	12.9668	13.1302	0	4.23885	0	2.31896	15.4241	0	0	0	0	0	13.3197	10.399	13.8556	0	5.12722	0	0
TCGA-2J-AABU	DO51671	1	1	56	277	3.22382	0	1.003	0	1.66207	0	27.446	0	0	12.1413	9.04137	0	3.39954	0	0	0	9.80395	7.84233	1.79614	22.6405	0	0
TCGA-2J-AABV	DO51673	1	1	74	652	5.5852	0	0	33.5656	0	0	16.3352	4.25419	0	0	0	0	23.6055	7.90725	0	0	4.80567	0	3.56999	0	0	0.371455
TCGA-2L-AAQA	DO51674	1	1	76	143	0	2.4347	15.5365	12.8373	0	0	2.19696	10.6077	0.607435	3.99764	0	8.7541	12.9735	0	0.768872	22.3625	0.217344	0	0	6.70539	0	0
TCGA-2L-AAQE	DO51675	1	1	56	684	2.04071	3.59997	0	28.0316	0	0	0	0	14.0316	0	0	8.24623	14.3636	0.2333	0	10.3261	0	0	19.127	0	0	0
TCGA-2L-AAQI	DO51676	1	1	66	103	0	0.731329	7.99613	0	10.2678	0	22.2581	0	7.46814	7.81567	2.76365	0	0	0.990094	3.00063	0	26.2323	0	0	10.3005	0	0.175643
TCGA-2L-AAQL	DO51677	1	1	82	292	22.1845	0	0	17.1328	5.89428	0	3.94184	0	0	0	4.39521	0	0.15152	9.826	0	0	22.8522	1.96083	3.31562	7.70404	0	0.641114
TCGA-3A-A9I7	DO51678	1	0	45	718	34.013	0	5.7692	0	7.83421	0	11.2897	9.07839	0	6.5157	1.90423	0	2.30426	0	0	15.4951	3.9169	0.857974	1.02137	0	0	0
TCGA-3A-A9I9	DO51679	1	1	67	634	0	4.05595	0	10.191	0	5.59623	0	2.01335	3.38671	2.69907	0	9.5788	5.10783	0	2.39521	0	18.3145	0	0	36.161	0.500283	0
TCGA-3E-AAAY	DO51683	1	0	67	2172	0	17.2869	0	0	5.35203	0	20.3501	0	0	9.99209	7.36119	0	0	0	2.17371	12.7528	20.1316	0	0	2.98894	0	1.61068
TCGA-3E-AAAZ	DO51684	1	1	71	2182	1.71074	0	0	0.997267	0	14.1571	0	1.41677	0.245769	0	0	31.0578	0.305547	0	0.631627	2.68895	2.74478	0	0	43.8233	0	0.220389
TCGA-FB-AAQ0	DO51685	1	1	68	473	0	3.83175	0	3.38258	0	23.6021	38.1209	0	0	0	10.8995	0	2.97312	0	4.29739	0	9.09701	0	3.79571	0	0	0
TCGA-FB-AAQ3	DO51686	0	1	65	31	0	5.32159	0	21.0934	0	0	0.544126	0.0102895	14.4787	0	0	1.00675	0.843288	3.89997	4.33542	14.425	19.0829	0	13.3104	1.64817	0	0
TCGA-HZ-A8P0	DO51694	1	0	76	0	0	0.630895	0	0.570255	6.55896	0	37.2799	0	0	0	22.1908	0	0	1.67682	0	21.2246	3.57176	0	6.29597	0	0	0
TCGA-IB-7654	DO51695	1	1	80	476	39.8322	0	13.8274	0.542265	0	1.36531	0	0	5.61582	2.33863	0.12337	0.439045	26.319	0.448857	4.38751	0	0	0	0	4.76062	0	0
TCGA-IB-A6UF	DO51696	1	0	63	248	2.452	0	4.19482	0.777269	4.90426	0	2.39139	0	0	0	2.95292	0	49.714	0	1.35337	0	27.7229	0	0	3.53705	0	0
TCGA-IB-AAUM	DO51697	1	0	76	8	5.61792	0	0	8.83416	0	4.29246	39.3814	0	0	0	0	0	0	0	7.51037	4.05927	24.588	0	0	3.73921	0	1.9772
TCGA-IB-AAUN	DO51699	0	1	74	144	12.0108	0	3.11486	6.35575	0	0	14.9952	0	8.16367	24.4252	7.30588	0	0	0	5.37308	0	9.99976	0	0	8.25579	0	0
TCGA-IB-AAUO	DO51701	0	1	64	239	12.1886	0	0	2.44734	3.85125	0	2.80766	0	21.1679	9.80566	0	3.96663	0	0	4.29612	4.11088	16.9525	0	0	17.8361	0	0.569365
TCGA-IB-AAUP	DO51703	1	0	68	290	6.03244	0	4.72801	25.3817	0	0	14.6338	0	12.0897	3.27005	1.42226	0	0	0	2.13354	16.7743	6.23921	0	0	4.20313	0	3.09182
TCGA-IB-AAUQ	DO51705	1	1	50	183	1.78783	5.86681	0	27.5598	0	0	0.644995	2.53359	5.10323	0	0	3.20692	7.68083	0	2.79854	10.1964	13.3348	0	0	19.2863	0	0
TCGA-IB-AAUR	DO51707	1	0	67	128	0.895894	0	3.39148	16.6704	9.48241	0	29.4108	0	0.0206128	0	4.14155	0	0	10.3124	2.94137	10.2493	4.3789	0	8.10491	0	0	0
TCGA-IB-AAUS	DO51708	0	0	84	179	0	3.0939	0	31.0738	0	0	0	0	5.90014	0	0	13.8075	0	0	4.17628	4.02414	0.37214	0	0	34.5649	0	2.98713
TCGA-IB-AAUT	DO51710	1	0	65	188	0	0	0.849357	4.81233	5.99749	0	15.9612	3.89703	0	12.2025	0	18.6466	0	0	1.51786	12.4792	0	0	0	23.0922	0	0.544212
TCGA-IB-AAUU	DO51712	1	0	35	153	25.4579	0	0	9.55788	0.275661	0	29.6242	1.95391	0	0	0	8.59887	0	0	2.13655	1.52917	4.02214	0	14.2058	0	0	2.63797
TCGA-IB-AAUV	DO51713	1	0	49	229	0	5.83973	0	3.02783	0.161139	0	0	0	10.4877	13.4295	0	13.3358	0.530271	0	0	0	9.17978	0	0	43.2254	0.782928	0
TCGA-IB-AAUW	DO51714	0	0	63	179	6.67997	0	5.10625	33.9996	0	0	0	0.972348	15.8259	4.23076	4.40494	0	0	6.88171	0.0970203	0	0	0	13.2286	0.117921	8.25311	0.201904
TCGA-Q3-AA2A	DO51716	0	0	64	94	2.32922	0	1.27004	5.11577	0.354586	1.69293	0	0	0	2.33591	0	12.5159	0	0.310916	0	7.16027	0	0	0	64.7804	0	2.13403
TCGA-RB-A7B8	DO51717	0	0	81	36	0	0.547929	1.27437	9.34672	0	0	0	0	6.25404	5.26332	0	9.69168	13.7313	0	2.2652	0	47.6475	0	0.524219	3.45364	0	0
TCGA-RB-AA9M	DO51718	1	0	43	42	0	3.93544	0	4.52442	0	0	19.2734	0	0	7.55546	0	1.88471	20.3505	8.954	0.0852574	0	24.2286	0	9.2082	0	0	0
TCGA-RL-AAAS	DO51719	0	0	60	9	0	0	2.38386	0	7.55298	0	2.19838	4.6219	0	19.644	0	0	0	35.0131	0.0479908	14.7219	8.2381	1.29094	4.28684	0	0	0
TCGA-XD-AAUG	DO51720	0	0	66	161	0	16.9797	0	0.114138	4.76874	0	0	0	5.0761	4.69837	0	6.48704	0.269981	0	9.3055	0	13.8379	0	0	37.8749	0.58767	0
TCGA-XD-AAUH	DO51721	0	0	57	164	0	0	0	9.3649	0	12.5288	2.03574	1.99434	13.5116	0	0	2.9263	8.87773	2.88247	0.495536	7.1625	0.458579	0	0	34.839	0	2.92244
TCGA-XD-AAUI	DO51722	0	0	50	202	1.52979	3.55231	0	28.6299	0	0	8.03534	0	3.87988	0	0	10.379	0	0	0	10.4092	12.017	2.90113	9.41412	0	0	9.25229
TCGA-XD-AAUL	DO51723	1	0	56	188	18.3362	0	6.42367	0.52659	0	7.63312	0	0	2.30645	3.60331	0	6.33224	0	0	1.1201	17.0807	34.4382	0	0.197555	0	0	2.00182
